# Supplementary material for: Neighborhood Violence Impacts Disease Control and Surveillance: Case Study of Cali, Colombia from 2014 to 2016
Source: Int J Environ Res Public Health. 2018 Sep 29;15(10):2144. doi: 10.3390/ijerph15102144 (PMC6211120; doi:10.3390/ijerph15102144)
Supplement: Supplementary file 1 [file ijerph-15-02144-s001.zip]

Archive with 9 entries (8 files):
- barrios/
- barrios/barrios_Project.cpg
- barrios/barrios_Project.dbf
- barrios/barrios_Project.prj
- barrios/barrios_Project.sbn
- barrios/barrios_Project.sbx
- barrios/barrios_Project.shp
- barrios/barrios_Project.shx
- Estandar creacion archivo para Georreferenciar.pdf
